# Supplementary material for: Autologous and Allogeneic Cytotherapies for Large Knee (Osteo)Chondral Defects: Manufacturing Process Benchmarking and Parallel Functional Qualification
Source: Pharmaceutics. 2023 Sep 16;15(9):2333. doi: 10.3390/pharmaceutics15092333 (PMC10536774; doi:10.3390/pharmaceutics15092333)
Supplement: Supplementary file 1 [file pharmaceutics-15-02333-s001.zip]

Archive with 1 entries (1 files):
- pharmaceutics-2589060-Supplementary.pdf
